# Supplementary material for: Finding the right candidate: Developing hiring guidelines for screening applicants for clinical research coordinator positions
Source: J Clin Transl Sci. 2021 Sep 22;6(1):e20. doi: 10.1017/cts.2021.853 (PMC8889228; doi:10.1017/cts.2021.853)
Supplement: Supplementary file 1 [file ctssup.zip]

Archive with 2 entries (2 files):
- S2059866121008530sup001.docx
- S2059866121008530sup002.docx
